# Supplementary material for: In depth analysis of Cyprus-specific mutations of SARS-CoV-2 strains using computational approaches
Source: BMC Genom Data. 2021 Nov 13;22:48. doi: 10.1186/s12863-021-01007-9 (PMC8590444; doi:10.1186/s12863-021-01007-9)
Supplement: Supplementary file 1 — Additional file 1. [file 12863_2021_1007_MOESM1_ESM.txt]

Table S1. Annotation for all mutations obtained from 144 Cyprus strains
REF	ALT	GENE	NT-POS-NCBI	REF-AA	ALT-AA	AA-POS-NCBI
C	T	non-coding	66	-	-	-
C	T	non-coding	106	-	-	-
T	C	non-coding	168	-	-	-
C	T	non-coding	203	-	-	-
G	T	non-coding	204	-	-	-
C	T	non-coding	217	-	-	-
C	T	non-coding	241	-	-	-
C	T	ORF1ab	344	L	F	27
G	A	ORF1ab	374	E	K	37
G	A	ORF1ab	434	E	K	57
T	C	ORF1ab	445	V	V	60
CTCATGG	C	ORF1ab	504	P	P	80
TGTTATG	T	ORF1ab	514	H	H	83
G	T	ORF1ab	529	L	L	88
A	G	ORF1ab	594	H	R	110
T	C	ORF1ab	595	H	H	110
C	T	ORF1ab	673	Y	Y	136
AAAGTCATTT	A	ORF1ab	685	L	L	140
C	T	ORF1ab	823	V	V	186
C	T	ORF1ab	913	S	S	216
A	G	ORF1ab	1014	E	G	250
C	T	ORF1ab	1059	T	I	265
G	A	ORF1ab	1157	G	S	298
A	T	ORF1ab	1163	I	F	300
C	T	ORF1ab	1191	P	L	309
G	A	ORF1ab	1268	D	N	335
C	T	ORF1ab	1346	P	S	361
C	T	ORF1ab	1420	A	A	385
T	C	ORF1ab	1576	G	G	437
C	T	ORF1ab	1601	L	F	446
C	T	ORF1ab	1758	A	V	498
T	A	ORF1ab	1885	A	A	540
T	C	ORF1ab	1927	T	T	554
G	GT	ORF1ab	1946	V	V,F	561
A	G	ORF1ab	1987	S	S	574
G	C	ORF1ab	1999	L	L	578
C	T	ORF1ab	2062	A	A	599
G	C	ORF1ab	2159	E	Q	632
A	G	ORF1ab	2406	K	R	714
C	T	ORF1ab	2453	L	F	730
G	GTTGGCC	ORF1ab	2528	E	E,*,Q	755
A	ACAC	ORF1ab	2529	E	E,A	755
C	T	ORF1ab	2973	A	V	903
C	T	ORF1ab	3037	F	F	924
C	T	ORF1ab	3045	P	L	927
T	C	ORF1ab	3067	G	G	934
C	T	ORF1ab	3267	T	I	1001
C	T	ORF1ab	3330	T	I	1022
C	T	ORF1ab	3369	T	I	1035
C	T	ORF1ab	3411	A	V	1049
G	T	ORF1ab	3431	V	L	1056
A	G	ORF1ab	3450	N	S	1062
C	T	ORF1ab	3505	N	N	1080
G	T	ORF1ab	3638	G	C	1125
C	T	ORF1ab	3743	H	Y	1160
C	T	ORF1ab	3987	T	I	1241
G	T	ORF1ab	4136	V	F	1291
C	T	ORF1ab	4234	D	D	1323
C	CAGCTACAGTTTCTG	ORF1ab	4321	A	A	1352
C	T	ORF1ab	4540	Y	Y	1425
C	T	ORF1ab	4810	S	S	1515
C	T	ORF1ab	4876	Y	Y	1537
C	T	ORF1ab	4927	D	D	1554
A	G	ORF1ab	4964	T	A	1567
T	C	ORF1ab	5077	V	V	1604
G	A	ORF1ab	5108	G	S	1615
A	G	ORF1ab	5113	K	K	1616
C	T	ORF1ab	5170	Y	Y	1635
C	T	ORF1ab	5284	N	N	1673
C	T	ORF1ab	5312	L	F	1683
C	A	ORF1ab	5388	A	D	1708
C	T	ORF1ab	5575	Y	Y	1770
C	T	ORF1ab	5628	T	M	1788
C	T	ORF1ab	5672	P	S	1803
C	T	ORF1ab	5835	S	L	1857
C	T	ORF1ab	5907	T	I	1881
G	T	ORF1ab	5950	K	N	1895
C	T	ORF1ab	5986	F	F	1907
G	A	ORF1ab	6052	K	K	1929
C	T	ORF1ab	6286	T	T	2007
C	T	ORF1ab	6317	P	S	2018
C	T	ORF1ab	6401	P	S	2046
G	T	ORF1ab	6421	V	V	2052
C	T	ORF1ab	6636	T	I	2124
A	G	ORF1ab	6646	L	L	2127
C	T	ORF1ab	6726	T	I	2154
T	C	ORF1ab	6954	I	T	2230
G	T	ORF1ab	7042	M	I	2259
C	A	ORF1ab	7081	N	K	2272
C	T	ORF1ab	7173	S	F	2303
T	G	ORF1ab	7226	F	V	2321
C	T	ORF1ab	7420	I	I	2385
C	T	ORF1ab	7423	F	F	2386
T	C	ORF1ab	7767	I	T	2501
C	T	ORF1ab	8047	Y	Y	2594
C	T	ORF1ab	8208	T	I	2648
A	G	ORF1ab	8244	Q	R	2660
C	T	ORF1ab	8344	D	D	2693
TA	T	ORF1ab	8362	I	I	2699
G	A	ORF1ab	8408	V	I	2715
C	T	ORF1ab	8481	P	L	2739
T	C	ORF1ab	8603	F	L	2780
T	C	ORF1ab	8624	F	L	2787
C	T	ORF1ab	8782	S	S	2839
C	T	ORF1ab	9015	A	V	2917
T	C	ORF1ab	9070	D	D	2935
T	C	ORF1ab	9271	G	G	3002
A	G	ORF1ab	9509	T	A	3082
G	T	ORF1ab	9526	M	I	3087
C	T	ORF1ab	9532	F	F	3089
C	T	ORF1ab	9693	A	V	3143
G	T	ORF1ab	9805	L	L	3180
A	ATCTAAAGTTGCGTAGTGATGTGC	ORF1ab	9834	Y	Y,F,S,C	3190
A	AAAGTTGCGTAGTGATGTGCTCTAAAGTTGCGTAGTGATGTGC	ORF1ab	9859	L	L	3198
C	T	ORF1ab	10078	F	F	3271
C	T	ORF1ab	10138	N	N	3291
C	T	ORF1ab	10319	L	F	3352
C	CT	ORF1ab	10386	T	T,I	3374
C	T	ORF1ab	10833	A	V	3523
G	T	ORF1ab	10870	L	L	3535
T	C	ORF1ab	10906	S	S	3547
G	T	ORF1ab	11132	A	S	3623
C	T	ORF1ab	11173	L	L	3636
G	T	ORF1ab	11267	D	Y	3668
GTCTGGTTTT	G	ORF1ab	11287	L	L	3674
G	T	ORF1ab	11335	V	V	3690
C	T	ORF1ab	11396	L	F	3711
G	T	ORF1ab	11417	V	F	3718
C	T	ORF1ab	11518	V	V	3751
C	T	ORF1ab	11530	A	A	3755
G	T	ORF1ab	11557	E	D	3764
C	CCGCTACTTTAGACTGACTCTTGGGAGCACATCACTACGCAACTTTAGACATCACTA	ORF1ab	11668	N	N,K	3801
G	T	ORF1ab	11761	K	N	3832
A	G	ORF1ab	11789	I	V	3842
A	G	ORF1ab	11822	I	V	3853
C	T	ORF1ab	11824	I	I	3853
A	G	ORF1ab	11830	V	V	3855
G	A	ORF1ab	11842	Q	Q	3859
C	T	ORF1ab	11962	L	L	3899
G	C	ORF1ab	12032	G	R	3923
A	G	ORF1ab	12048	N	S	3928
C	T	ORF1ab	12049	N	N	3928
A	G	ORF1ab	12130	A	A	3955
A	G	ORF1ab	12159	E	G	3965
A	G	ORF1ab	12162	Q	R	3966
G	T	ORF1ab	12191	V	F	3976
C	T	ORF1ab	12400	L	L	4045
T	C	ORF1ab	12447	I	T	4061
C	T	ORF1ab	12455	L	F	4064
A	G	ORF1ab	12759	D	G	4165
CTA	C	ORF1ab	12880	I	I	4205
C	T	ORF1ab	12885	T	I	4207
C	T	ORF1ab	12970	N	N	4235
G	T	ORF1ab	12988	M	I	4241
T	C	ORF1ab	13006	A	A	4247
T	C	ORF1ab	13270	D	D	4335
C	CACATGGAACGCGTA	ORF1ab	13343	P	P,T,S,A	4360
C	T	ORF1ab	13446	A	V	4394
C	T	ORF1ab	13458	S	L	4398
C	T	ORF1ab	13721	P	L	4486
A	G	ORF1ab	13768	M	V	4502
T	C	ORF1ab	13779	H	H	4505
C	T	ORF1ab	13911	F	F	4549
TA	T	ORF1ab	13914	N	N	4550
G	T	ORF1ab	13975	G	C	4571
A	G	ORF1ab	14012	Q	R	4583
A	G	ORF1ab	14213	D	G	4650
A	G	ORF1ab	14239	K	E	4659
C	T	ORF1ab	14408	P	L	4715
C	T	ORF1ab	14676	P	P	4804
C	T	ORF1ab	14889	Y	Y	4875
C	A	ORF1ab	14913	N	K	4883
C	T	ORF1ab	14925	V	V	4887
C	T	ORF1ab	15045	V	V	4927
G	A	ORF1ab	15181	A	T	4973
C	T	ORF1ab	15279	H	H	5005
A	T	ORF1ab	15301	K	*	5013
C	T	ORF1ab	15540	V	V	5092
G	A	ORF1ab	15598	V	I	5112
A	G	ORF1ab	15753	A	A	5163
T	TCTGTTATGCTTACTAATGATAAAACTCAGGTTCCCAATACCTTGAAGTGTTATCATTAGTAAGCATAACAGAATACATGTCTAACATGTGTC	ORF1ab	16150	S	S,P,A,T	5296
TA	T	ORF1ab	16170	D	D	5302
C	T	ORF1ab	16173	N	N	5303
T	C	ORF1ab	16176	T	T	5304
C	T	ORF1ab	16323	C	C	5353
C	T	ORF1ab	16391	A	V	5376
C	T	ORF1ab	16470	P	P	5402
A	G	ORF1ab	16856	D	G	5531
C	T	ORF1ab	16887	Y	Y	5541
C	T	ORF1ab	16915	L	L	5551
C	T	ORF1ab	16936	P	S	5558
C	T	ORF1ab	17004	L	L	5580
T	A	ORF1ab	17011	S	T	5583
G	A	ORF1ab	17058	M	I	5598
C	T	ORF1ab	17104	H	Y	5614
C	T	ORF1ab	17134	P	S	5624
C	T	ORF1ab	17304	V	V	5680
G	T	ORF1ab	17314	V	L	5684
A	G	ORF1ab	17615	K	R	5784
C	T	ORF1ab	17676	I	I	5804
G	T	ORF1ab	17686	V	F	5808
C	T	ORF1ab	17934	T	T	5890
G	T	ORF1ab	18028	A	S	5922
C	T	ORF1ab	18110	P	L	5949
C	T	ORF1ab	18129	D	D	5955
G	T	ORF1ab	18169	G	C	5969
G	A	ORF1ab	18181	D	N	5973
G	T	ORF1ab	18255	M	I	5997
G	T	ORF1ab	18292	A	S	6010
A	G	ORF1ab	18424	N	D	6054
A	AT	ORF1ab	18434	D	D,V	6057
C	T	ORF1ab	18440	S	F	6059
T	C	ORF1ab	18471	D	D	6069
C	T	ORF1ab	18555	D	D	6097
T	C	ORF1ab	18603	H	H	6113
G	A	ORF1ab	18703	D	N	6147
C	T	ORF1ab	18744	Y	Y	6160
C	T	ORF1ab	18788	T	I	6175
C	T	ORF1ab	18877	L	L	6205
T	TGAATATCCTA	ORF1ab	19354	L	L,V,I	6364
A	ATTGGTGATGAACTGAAGATTAATGCGGCTTGTAGAAAGGTTC	ORF1ab	19357	K	K,*,E,Q	6365
C	T	ORF1ab	19488	V	V	6408
T	G	ORF1ab	19497	H	Q	6411
C	T	ORF1ab	19572	Y	Y	6436
C	T	ORF1ab	19610	T	I	6449
A	G	ORF1ab	19655	K	R	6464
T	C	ORF1ab	19776	N	N	6504
A	T	ORF1ab	19815	P	P	6517
T	C	ORF1ab	19839	N	N	6525
G	T	ORF1ab	19872	V	V	6536
C	T	ORF1ab	20099	A	V	6612
C	T	ORF1ab	20115	V	V	6617
G	A	ORF1ab	20237	R	K	6658
A	G	ORF1ab	20268	L	L	6668
G	T	ORF1ab	20356	G	C	6698
C	T	ORF1ab	20451	N	N	6729
G	T	ORF1ab	20477	G	V	6738
G	T	ORF1ab	20487	K	N	6741
T	G	ORF1ab	20497	S	A	6745
A	C	ORF1ab	20599	I	L	6779
A	G	ORF1ab	20634	V	V	6790
G	T	ORF1ab	20756	S	I	6831
A	T	ORF1ab	20793	A	A	6843
AT	A	ORF1ab	20816	Y	Y	6851
C	T	ORF1ab	21058	P	S	6932
A	G	ORF1ab	21194	D	G	6977
G	C	ORF1ab	21255	A	A	6997
C	T	ORF1ab	21304	R	C	7014
C	T	ORF1ab	21549	N	N	7095
C	T	S	21614	L	F	18
C	T	S	21621	T	I	20
A	T	S	21631	Q	H	23
T	C	S	21644	Y	H	28
ATACATG	A	S	21764	I	I	68
G	T	S	21850	E	D	96
C	T	S	21855	S	F	98
T	C	S	21982	F	F	140
TTTA	T	S	21990	V	V	143
C	T	S	22000	H	H	146
G	T	S	22051	A	A	163
G	T	S	22132	R	S	190
G	T	S	22201	V	V	213
G	C	S	22205	D	H	215
C	T	S	22227	A	V	222
A	T	S	22237	P	P	225
A	T	S	22255	I	I	231
C	T	S	22329	S	L	256
C	T	S	22444	D	D	294
CTT	C	S	22689	T	T	376
C	T	S	22747	V	V	395
G	T	S	22865	A	S	435
C	A	S	22879	N	K	439
T	G	S	22917	L	R	452
GTA	G	S	22918	L	L	452
A	G	S	22974	E	G	471
C	T	S	23053	F	F	497
A	T	S	23063	N	Y	501
A	G	S	23092	V	V	510
C	A	S	23271	A	D	570
G	C	S	23311	E	D	583
G	A	S	23402	D	N	614
A	G	S	23403	D	G	614
C	T	S	23422	V	V	620
C	T	S	23423	P	S	621
C	T	S	23557	P	P	665
C	A,G	S	23604	P	H,R	681
T	C	S	23672	S	P	704
C	T	S	23709	T	I	716
A	ACAAAAAGGAACACAAG	S	23814	N	N,T,S	751
C	T	S	23854	N	N	764
G	T	S	23868	G	V	769
G	A	S	23984	D	N	808
A	C	S	24067	K	N	835
C	T	S	24138	T	I	859
G	T	S	24197	A	S	879
C	T	S	24334	A	A	924
C	G	S	24337	N	K	925
G	A	S	24390	S	N	943
T	TGCTAGGAGAGTGTGGA	S	24417	V	V,G,A,D	952
T	G	S	24506	S	A	982
C	T	S	24559	G	G	999
A	T	S	24591	Q	L	1010
G	A	S	24712	M	I	1050
C	T	S	24767	P	S	1069
G	T	S	24872	V	L	1104
C	T	S	24904	I	I	1114
T	C	S	24910	T	T	1116
G	C	S	24914	D	H	1118
C	T	S	25002	S	L	1147
G	T	S	25049	D	Y	1163
G	T	S	25088	V	F	1176
G	T	S	25218	G	V	1219
C	T	S	25380	T	I	1273
G	T	ORF3a	25437	L	F	15
C	T	ORF3a	25521	F	F	43
G	T	ORF3a	25563	Q	H	57
G	T	ORF3a	25606	A	S	72
C	T	ORF3a	25614	S	S	74
G	T	ORF3a	25687	A	S	99
G	T	ORF3a	25699	A	S	103
G	T	ORF3a	25720	A	S	110
A	T	ORF3a	25806	P	P	138
T	C	ORF3a	25852	Y	H	154
G	T	ORF3a	25855	D	Y	155
G	T	ORF3a	25907	G	V	172
G	T	ORF3a	26062	G	C	224
TGTTA	T	ORF3a	26157	V	V	255
T	A	ORF3a	26171	M	K	260
C	T	E	26270	T	I	9
C	T	E	26313	F	F	23
ACTATTACCGTTGAAGAGCTTAAAAAGCTCCTTGAACAATGGAACCTAGTAATAGGTTTC	A	M	26541	T	T	7
A	T	M	26702	V	V	60
G	C	M	26730	V	L	70
C	T	M	26735	Y	Y	71
C	G,T	M	26801	L	L	93
G	T	M	26834	A	A	104
G	T	M	26849	M	I	109
C	T	M	26873	N	N	117
C	A	M	26895	H	N	125
T	C	M	26972	R	R	150
C	T	M	27128	G	G	202
ACAT	A	ORF6	27293	Y	Y	31
C	T	ORF7a	27476	T	I	28
G	T	ORF7a	27490	E	*	33
C	T	ORF7a	27494	P	L	34
C	A	ORF7a	27707	A	E	105
G	A	ORF7a	27708	A	A	105
CA	C	ORF7a	27710	A	A	106
G	T	ORF7a	27754	E	*	121
C	T	ORF7b	27769	S	L	5
C	A	ORF7b	27800	A	A	15
C	T	ORF7b	27804	L	L	17
G	T	ORF7b	27841	W	L	29
C	CGATGACGT	ORF7b	27845	F	F,L	30
T	TATGA	ORF7b	27846	S	S,T,A	31
C	CGTGTTGTTTT	ORF7b	27847	S	S,*,L	31
C	T	ORF8	27944	H	H	17
C	T	ORF8	27964	S	L	24
C	T	ORF8	27972	Q	*	27
C	A	ORF8	27999	P	T	36
C	T	ORF8	28000	P	L	36
G	T	ORF8	28048	R	I	52
T	C	ORF8	28061	P	P	56
G	T	ORF8	28077	V	L	62
C	T	ORF8	28087	A	V	65
A	G	ORF8	28111	Y	C	73
T	C	ORF8	28144	L	S	84
G	A	ORF8	28166	Q	Q	91
G	T	ORF8	28209	E	*	106
G	T	ORF8	28237	R	L	115
T	TCTG	ORF8	28250	D	D,E	119
C	T	ORF8	28253	F	F	120
CA	C	ORF8	28253	F	F	120
A	C	ORF8	28254	I	L	121
TA	T	non-coding	28270	-	-	-
G	C	N	28280	D	H	3
A	T	N	28281	D	V	3
T	A	N	28282	D	E	3
G	T	N	28321	T	T	16
G	T	N	28371	S	I	33
G	T	N	28378	A	A	35
A	C	N	28381	R	R	36
C	T	N	28472	P	S	67
C	T	N	28500	T	I	76
A	T	N	28666	I	I	131
C	T	N	28724	P	S	151
G	T	N	28736	A	S	155
C	T	N	28849	N	N	192
C	T	N	28854	S	L	194
C	T	N	28868	P	S	199
C	T	N	28869	P	L	199
G	A	N	28878	S	N	202
G	A	N	28881	R	K	203
G	A	N	28882	R	R	203
G	C	N	28883	G	R	204
C	T	N	28932	A	V	220
G	T	N	28975	M	I	234
C	T	N	28977	S	F	235
ACTAAGAAATCTGCTGCTGAGGCTT	A	N	29012	T	T	247
C	A	N	29109	P	Q	279
G	T	N	29179	P	P	302
C	T	N	29218	F	F	315
G	A,T	N	29254	S	S	327
G	A	N	29266	L	L	331
C	T	N	29358	T	I	362
G	C	N	29405	E	Q	378
C	T	N	29420	P	S	383
G	T	N	29468	D	Y	399
G	T	N	29474	D	Y	401
G	T	N	29511	S	I	413
G	A	N	29527	Q	Q	418
CTTTTCCG	C	ORF10	29580	A	A	8
G	T	ORF10	29645	V	L	30
G	T	ORF10	29648	D	Y	31
C	T	non-coding	29686	-	-	-
G	T	non-coding	29692	-	-	-
G	C,T	non-coding	29734	-	-	-
G	A	non-coding	29742	-	-	-
G	A,C	non-coding	29751	-	-	-
G	T	non-coding	29764	-	-	-
G	T	non-coding	29766	-	-	-
T	C	non-coding	29791	-	-	-
